# Supplementary material for: Functional Characterization of Novel Bony Fish Lipoxygenase Isoforms and Their Possible Involvement in Inflammation
Source: Int J Mol Sci. 2022 Dec 16;23(24):16026. doi: 10.3390/ijms232416026 (PMC9787790; doi:10.3390/ijms232416026)
Supplement: Supplementary file 1 [file ijms-23-16026-s001.zip]

Archive with 2 entries (2 files):
- ijms-2042103-supplementary Figure S1.pdf
- ijms-2042103-supplementary Table S1.pdf
